# Supplementary material for: Egyptian Novel Goose Parvovirus in Immune Organs of Naturally Infected Ducks: Next-Generation Sequencing, Immunohistochemical Signals, and Comparative Analysis of Pathological Changes Using Multiple Correspondence and Hierarchical Clustering Approach
Source: Viruses. 2025 Jan 13;17(1):96. doi: 10.3390/v17010096 (PMC11769075; doi:10.3390/v17010096)
Supplement: Supplementary file 1 [file viruses-17-00096-s001.zip]

Archive with 1 entries (1 files):
- viruses-3348383-supplementary.pdf
